# Supplementary material for: From evaluation to discharge: a cross-sectional study of therapist satisfaction with session duration in outpatient physical therapy
Source: PeerJ. 2026 Jun 8;14:e21394. doi: 10.7717/peerj.21394 (PMC13256120; doi:10.7717/peerj.21394)
Supplement: Supplemental Information 1 [file peerj-14-21394-s001.xlsx]

## Sheet: Response Sheet
Timestamp	Do you want to participate in this study?	What is your sex?	What is your nationality?	How old are you?	Which province do you work at?	Primary patient population seen by the therapist.	What is your highest level of education?	What is your work setting? (the majority of your work)	How many years of experience do you have?	On an average, how many patients do you see daily?	Do you regularly see more than a patient in a single session separately? (not group sessions)	What is the current duration of the evaluation session at your workplace? OUT	Are you satisfied with your current evaluation session duration? OUT	Do you want more or less time in your current evaluation session duration? OUT	What do you think the optimal duration of the evaluation session is? (Want more) OUT	Why do you want more time for your evaluation session? OUT	What do you think the optimal duration of the evaluation session is? (Want less) OUT	Why do you want less time for your evaluation session? OUT	What is the current duration of the follow-up session at your workplace? OUT	Are you satisfied with your current follow-up session duration? OUT	Do you want more or less time in your current follow-up session duration? OUT	What do you think the optimal duration of the follow-up session is? (Want more) OUT	Why do you want more time for your follow-up session? OUT	What do you think the optimal duration of the follow-up session is? (Want less) OUT	Why do you want less time for your follow-up session? OUT	What is the current duration of the discharge (last) session at your workplace? OUT	Are you satisfied with your current discharge (last) session duration? OUT	Do you want more or less time in your current discharge (last) session duration? OUT	What do you think the optimal duration of the discharge (last) session is? (Want more) OUT	Why do you want more time for your discharge (last) session? OUT	What do you think the optimal duration of the discharge (last) session is? (Want less)	Why do you want less time for your discharge (last) session? OUT
2024-02-25 19:12:50	1	1	1	2	1	1	1	3	4	15	2	1	1	3					1	1	3					1	1	3
2024-02-25 19:16:35	1	1	1	2	1	1	2	2	6	12	2	2	1	3					2	1	3					2	1	3
2024-02-25 20:30:43	1	1	1	1	1	1	1	2	1	21+	1	1	2	1	2	1, 2, 3, 4, 5, 6, 9, 10			1	3	1	2	3, 6, 8, 10			1	3	1	2	1, 2, 3, 8, 9, 10
2024-02-25 23:55:06	1	1	1	2	1	5	1	3	2	4	2	2	3	3					2	2	1	2	3, 5, 6, 9			2	1	3
2024-02-26 20:54:18	1	1	1	2	1	1	1	3	5	10	1	2	1	3					2	1	3					3	1	3
2024-02-27 11:15:34	1	2	1	2	1	2	1	1	3	14	1	1	1	1	1	3, 4, 8			1	1	3					1	1	3
2024-02-27 12:43:05	1	1	1	2	1	5	1	3	2	7	1	1	1	3					1	1	3					2	1	3
2024-02-27 13:30:40	1	2	2	2	1	6	1	3	2	7	2	1	1	3					1	2	1	3	4			3	1	3
2024-02-27 15:16:44	1	1	1	2	1	1	1	3	2	5	2	1	1	3					2	1	3					1	1	3
2024-02-27 19:17:16	1	2	1	1	1	6	1	3	1	2	2	1	3	3					1	3	3					1	3	3
2024-02-27 20:41:47	1	1	1	2	1	1	1	3	3	6	2	2	1	3					2	1	3					1	1	3
2024-02-27 21:07:29	1	2	1	2	1	7	2	3	2	5	2	3	1	3					3	1	3					3	1	3
2024-02-27 21:20:44	1	1	1	2	13	1	1	2	1	18	1	3	1	2			1	1, 2	3	2	2			3	2	4	1	2			3	2
2024-02-27 21:31:31	1	2	1	3	4	3	1	1	3	6	1	1	1	1	1	2, 3, 5, 9			2	1	1	2	1, 3, 4, 6			1	1	2			3	2
2024-02-27 21:33:47	1	2	1	3	4	2	2	1	5	10	1	1	3	3					2	1	3					2	1	3
2024-02-27 23:06:39	1	1	1	1	1	1	1	3	2	8	1	2	3	1	3	1, 2, 4, 5			2	1	3					3	1	3
2024-02-27 23:07:49	1	1	1	2	1	2	1	3	3	10	2	2	1	3					2	1	1	2	3, 5			2	1	3
2024-02-27 23:19:47	1	1	1	2	1	3	2	2	2	8	1	3	1	2			2	1, 2, 3	2	1	2			2	1, 2, 3	2	1	2			2	1, 2, 3
2024-02-28 00:18:12	1	1	1	2	2	1	1	3	4	5	1	1	1	3					3	1	3					3	1	3
2024-02-28 00:52:39	1	1	2	4	1	1	1	7	7	4	2	3	3	3					3	1	3					3	3	3
2024-02-28 08:02:01	1	1	1	4	3	5	2	1	14	13	1	2	1	3					4	1	3					3	1	3
2024-02-28 17:27:26	1	1	1	2	1	1	1	1	4	10	2	2	1	3					2	1	3					2	1	3
2024-02-28 22:54:58	1	2	1	1	2	8	1	3	1	5	1	2	2	1	4	1, 4, 5, 6, 8			2	1	1	3	3, 6, 8, 9			3	1	3
2024-02-28 23:22:46	1	1	2	2	5	1	1	3	3	7	1	3	3	1	5	1, 4, 5, 6			3	3	3					3	2	1	4	4, 5
2024-02-29 11:43:56	1	1	1	2	4	6	1	3	2	8	1	1	1	3					1	3	3					4	3	1	5	2, 4, 5, 6, 8
2024-02-29 11:53:06	1	1	1	4	1	1	1	1	14	10	2	2	1	3					1	1	3					1	1	3
2024-02-29 11:55:19	1	1	1	2	1	1	1	1	2	9	1	2	1	3					2	3	3					2	3	3
2024-02-29 11:58:58	1	1	1	4	1	1	2	1	13	10	2	3	1	3					3	1	3					3	1	3
2024-02-29 13:36:38	1	1	1	2	5	6	1	3	2	6	2	2	3	3					3	1	3					2	2	2			1	2
2024-02-29 14:37:03	1	1	1	4	9	1	1	1	10	9	1	2	1	3					2	1	3					2	1	3
2024-02-29 14:57:36	1	1	1	4	9	3	1	1	11	8	1	2	3	3					2	3	3					2	3	3
2024-02-29 16:35:16	1	1	1	3	9	1	1	1	8	8	1	1	1	1	2	1			2	1	1	2	2			3	1	2			1	1
2024-02-29 17:02:09	1	1	1	3	9	1	1	1	10	4	1	2	3	3					1	1	3					2	1	3
2024-02-29 19:45:52	1	1	1	1	5	1	1	3	1	4	2	2	1	3					2	1	3					2	1	3
2024-02-29 20:44:51	1	1	1	5	9	1	2	1	19	20	2	2	1	3					1	1	3					1	1	3
2024-02-29 21:38:03	1	1	1	5	9	1	1	1	21+	8	1	1	2	1	2	1, 2, 3, 4, 5, 6, 7, 8, 9, 10			1	2	1	2	1, 2, 3, 4, 5, 6, 7, 8, 9, 10			1	2	1	1	2, 3, 6, 10
2024-03-01 01:41:20	1	1	1	3	9	1	1	1	6	8	1	3	3	3					2	3	3					3	3	3
2024-03-01 03:16:48	1	2	1	2	2	1	1	3	4	4	2	3	1	3					2	1	3					3	1	3
2024-03-01 05:27:19	1	2	2	4	1	1	1	3	14	12	2	2	1	3					1	2	1	1	1, 2, 3, 4, 5, 6, 7, 9			2	3	3
2024-03-02 02:01:12	1	1	1	2	3	1	1	1	4	15	1	2	3	3					2	3	3					1	3	3
2024-03-02 17:25:11	1	1	1	2	1	5	1	3	2	10	1	1	3	3					3	1	3					2	1	3
2024-03-02 17:28:25	1	1	1	1	1	5	1	3	1	5	2	2	1	3					3	3	1	4	3, 4, 5, 6, 7, 8			3	2	2			1	2
2024-03-02 17:35:03	1	1	1	4	5	5	2	1	14	15	1	1	1	3					6	1	3					2	1	3
2024-03-02 17:38:15	1	1	1	4	5	5	2	9	15	15	1	1	1	3					6	1	3					2	1	3
2024-03-03 21:41:45	1	1	1	2	2	1	1	3	2	21+	1	3	1	3					1	1	3					1	2	2			1	1
2024-03-04 10:27:37	1	1	1	3	3	2	1	1	10	11	2	3	3	2			2	2	2	3	2			1	2	2	3	2			1	2
2024-03-04 22:16:59	1	1	1	3	1	2	1	1	8	5	2	1	1	3					2	1	3					1	1	3
2024-03-04 22:29:19	1	2	1	2	1	6	1	1	5	7	2	2	2	1	3	1, 2, 4, 5, 6, 7, 10			2	1	3					2	2	1	3	5, 6
2024-03-04 23:07:20	1	1	1	2	1	5	2	3	3	9	2	1	1	3					1	1	3					1	1	3
2024-03-04 23:10:25	1	2	1	3	1	6	1	1	6	10	2	3	1	3					3	1	3					1	1	3
2024-03-05 00:05:23	1	1	1	1	5	1	1	3	1	6	1	2	1	3					2	1	3					3	1	3
2024-03-05 00:09:58	1	1	1	2	1	2	1	3	4	10	1	1	3	3					2	1	3					1	1	3
2024-03-05 00:13:19	1	1	1	2	1	6	1	3	2	6	2	2	3	3					3	2	1	5	3, 4, 5, 6			3	3	3
2024-03-05 00:26:10	1	1	1	1	3	1	1	1	1	11	1	3	1	3					2	1	3					1	1	3
2024-03-05 01:57:11	1	1	1	2	3	5	1	2	1	6	1	2	3	2			2	2	3	2	2			2	2	3	2	1	2	3, 6
2024-03-05 02:26:08	1	1	1	2	5	1	1	3	2	4	2	3	1	3					3	1	3					3	1	3
2024-03-05 12:12:24	1	1	1	1	2	1	1	3	2	6	2	2	1	1	4	1, 2, 3, 4, 5, 6, 7, 8, 9, 10			2	1	3					2	1	3
2024-03-05 12:31:20	1	1	1	5	1	3	1	1	18	8	1	3	1	3					2	1	3					2	1	3
2024-03-05 12:37:37	1	1	1	4	1	1	1	1	12	10	1	2	3	3					1	1	3					1	1	3
2024-03-05 13:01:08	1	1	1	3	1	3	1	1	6	8	1	3	1	3					2	1	3					3	1	3
2024-03-05 13:40:01	1	1	1	2	1	1	1	3	3	10	2	2	1	3					2	1	3					2	1	3
2024-03-05 15:32:14	1	1	1	5	1	2	1	1	17	13	1	2	1	3					2	1	3					2	1	3
2024-03-05 15:50:10	1	1	1	2	4	1	1	3	2	13	1	2	3	3					3	2	1	4	3, 4, 5, 6, 7, 8, 10			1	1	3
2024-03-05 16:21:18	1	1	1	2	3	6	1	3	2	9	1	4	1	3					4	2	2			2	4	4	2	2			2	2
2024-03-05 17:45:48	1	2	1	2	1	3	2	3	1	5	2	3	1	3					3	1	3					2	1	3
2024-03-05 20:29:57	1	2	1	2	1	1	1	2	1	20	1	1	3	1	2	1, 2, 5, 7, 9			1	2	1	2	3, 4, 5, 6, 7, 8, 9, 10			1	3	1	2	5, 7, 9, 10
2024-03-05 21:03:31	1	2	1	1	3	2	1	2	1	12	2	3	1	3					2	1	3					1	1	3
2024-03-05 23:19:52	1	1	1	3	1	3	2	1	10	7	1	2	2	1	1	2, 4, 9			1	1	2			1	2	1	1	3
2024-03-06 15:34:54	1	1	1	2	1	1	1	1	4	13	1	4	1	3					2	1	3					2	1	3
2024-03-06 16:19:33	1	2	1	2	2	6	1	1	3	5	1	3	1	3					3	3	3					2	1	3
2024-03-06 16:42:28	1	1	1	3	1	1	1	3	2	6	2	1	3	1	2	1, 2, 4, 5, 6, 7			2	3	3					1	3	3
2024-03-06 18:10:15	1	1	1	2	1	1	1	3	1	4	1	2	1	3					1	1	3					1	1	3
2024-03-06 18:48:43	1	1	1	1	1	5	1	3	1	3	2	3	1	2			1	1, 2	3	1	3					3	1	1	3	1
2024-03-06 19:03:13	1	2	1	4	1	1	2	1	12	8	2	3	3	1	4	1, 4, 5, 6, 7			3	1	3					3	1	3
2024-03-06 19:31:06	1	2	2	3	1	1	1	2	8	21+	1	1	2	1	2	3, 6			1	2	1	2	3, 6			1	1	3
2024-03-06 19:32:01	1	1	2	8	1	1	3	3	21+	8	1	3	1	3					3	1	3					3	1	3
2024-03-06 19:33:01	1	2	1	2	5	6	2	1	5	7	1	3	2	1	3	1, 3, 5, 6, 7, 8, 10,			5	1	1	4	3, 4, 5, 6			4	2	2			4	3
2024-03-06 19:50:42	1	2	1	4	3	1	1	7	2	5	2	2	1	3					2	1	3					2	1	3
2024-03-06 19:52:21	1	1	2	4	1	5	2	3	19	5	2	1	1	3					2	1	3					1	1	3
2024-03-06 19:55:35	1	1	1	3	10	1	2	1	11	9	2	2	1	3					3	1	3					3	1	3
2024-03-06 20:42:44	1	2	1	4	2	1	1	1	9	9	2	1	2	1	3	2, 3, 4, 5, 6, 7, 9, 10			2	2	1	3	3, 6, 7, 8, 9, 10			3	2	1	3	5
2024-03-06 23:14:40	1	1	1	2	5	1	1	3	2	7	1	2	1	3					1	1	3					1	1	3
2024-03-06 23:31:18	1	2	1	2	2	5	1	3	1	7	1	2	1	3					3	3	2			4	1	3	3	2			2	1
2024-03-07 00:15:36	1	2	1	3	4	1	2	1	6	9	1	1	1	1	2	3, 6, 7, 8			1	1	3					1	1	3
2024-03-07 01:17:33	1	1	1	2	2	1	1	4	1	3	1	1	1	3					3	1	3					3	1	3
2024-03-07 01:26:19	1	2	1	2	1	1	1	2	4	3	2	2	3	3					2	1	3					2	1	3
2024-03-07 02:37:11	1	1	1	2	5	5	1	3	3	7	2	2	1	3					4	1	1	4	4, 6, 8			3	1	3
2024-03-07 09:54:32	1	2	1	4	1	2	1	1	17	11	1	3	1	3					2	1	3					2	1	3
2024-03-07 10:26:24	1	2	1	3	10	5	2	1	9	13	1	6	1	3					4	1	3					4	1	3
2024-03-07 13:04:56	1	2	1	2	1	1	1	3	1	6	2	2	2	1	3	1, 2, 4, 5			3	1	3					3	1	3
2024-03-07 15:34:49	1	1	1	4	2	1	2	9	13	5	1	2	1	2			1	1, 2	1	1	3					1	1	3
2024-03-07 16:49:45	1	1	1	2	3	1	1	3	3	4	2	4	3	3					3	3	1	4	2, 5, 6, 7, 8, 10			2	3	3
2024-03-07 17:01:58	1	2	1	2	1	6	1	3	1	9	1	3	1	3					2	1	3					2	1	3
2024-03-07 17:28:09	1	2	1	1	1	2	1	1	1	10	1	2	1	1	3	1, 2, 3, 5, 6, 7			2	1	3					2	1	3
2024-03-08 02:34:49	1	2	1	2	1	2	1	2	1	16	1	1	1	3					1	1	3					1	3	1	2	2, 5, 6
2024-03-08 03:50:19	1	2	1	2	2	1	1	3	1	12	1	2	3	3					2	3	2			1	2	1	3	3
2024-03-08 12:37:11	1	2	1	7	1	1	1	1	21+	8	1	1	1	3					1	1	1	1	1, 4, 5, 6, 7, 10			1	1	3
2024-03-08 13:43:34	1	2	1	3	2	1	1	1	8	11	1	1	2	1	3	1, 2, 3, 4, 5, 6, 7, 8, 9, 10			1	2	1	3	1, 2, 3, 4, 5, 6, 7, 8, 9, 10			1	1	3
2024-03-09 18:38:09	1	2	1	1	1	5	1	2	2	7	1	2	1	3					3	1	3					3	1	3
2024-03-10 15:27:19	1	2	1	2	6	1	1	3	1	5	2	2	3	1	3	1, 2, 4, 5, 9, 10			2	2	1	3	2, 3, 4, 5, 6, 7, 8, 9, 10			2	2	1	3	1, 2, 3, 4, 5, 7, 8, 9, 10
2024-03-10 22:10:40	1	1	1	2	2	1	1	3	1	5	2	1	1	3					2	1	3					2	3	1	3	5, 6
2024-03-11 00:46:18	1	2	1	1	1	1	1	3	1	5	2	2	1	3					2	1	3					2	1	3
2024-03-11 01:26:17	1	1	1	2	1	5	1	3	4	10	1	2	1	1	1	5			3	1	2			3	2	3	1	2			4	3
2024-03-11 13:54:44	1	1	1	3	7	1	3	1	3	6	1	3	1	3					2	1	3					1	1	3
2024-03-11 19:29:22	1	2	1	1	2	6	1	3	1	8	2	2	1	3					2	1	3					2	1	2			1	1, 2
2024-03-12 23:49:11	1	1	1	2	1	5	1	3	4	9	1	4	1	1	3	1, 2, 3, 4			5	1	1	4	2, 5, 6, 7, 8			4	1	1	3	1, 2, 3, 4, 8, 9
2024-03-13 00:32:52	1	1	1	2	4	6	2	8	5	5	2	3	1	3					3	1	3					3	1	3
2024-03-13 01:29:38	1	2	1	2	6	6	1	1	5	8	2	1	3	3					3	1	3					2	1	3
2024-03-13 03:14:54	1	1	2	5	5	6	1	3	21+	6	2	3	1	3					3	1	3					3	1	3
2024-03-13 15:50:50	1	1	1	1	3	5	1	9	1	2	1	1	1	3					1	1	3					1	1	3
2024-03-13 17:44:01	1	1	1	1	3	6	1	3	1	5	2	1	2	1	3	1, 2			1	2	1	2	6			1	3	3
2024-03-14 22:05:59	1	2	1	2	6	7	1	2	1	5	1	3	1	3					2	1	3					2	1	3
2024-03-16 23:53:27	1	2	1	5	1	1	2	1	15	10	2	3	1	3					1	3	2			1	2	1	3	3
2024-03-17 00:14:22	1	2	1	2	1	8	1	3	2	6	2	3	1	3					3	1	3					3	1	3
2024-03-17 00:33:41	1	2	2	3	2	1	1	2	7	20	1	1	1	2			1	2	1	1	3					1	3	3
2024-03-17 01:51:32	1	2	1	2	1	1	1	3	2	7	2	1	1	3					2	1	3					2	2	2			1	2
2024-03-17 01:51:37	1	2	1	3	1	1	1	2	1	15	1	2	2	1	3	1, 2, 4, 5, 8, 9, 10			2	2	1	2	3, 4, 5, 6, 7, 8, 9, 10			2	1	3
2024-03-17 01:56:38	1	2	2	3	5	7	3	3	12	5	2	1	1	1	2	9			1	1	3					2	1	3
2024-03-17 01:57:22	1	2	1	2	1	6	1	2	1	7	2	2	1	3					1	1	3					1	1	3
2024-03-17 01:57:40	1	2	1	2	1	1	1	3	1	4	2	2	1	3					2	1	3					2	2	2			1	2
2024-03-17 02:04:18	1	2	1	2	4	2	1	1	1	6	2	3	1	1	4	1, 2, 3, 6			3	1	3					2	1	3
2024-03-17 02:16:36	1	2	1	3	1	5	1	3	3	3	2	2	1	3					3	1	3					2	1	3
2024-03-17 02:23:02	1	2	1	2	1	1	1	2	1	8	2	3	1	3					3	1	3					3	1	3
2024-03-17 02:44:18	1	2	1	2	1	3	1	7	3	1	2	1	1	3					3	1	3					4	1	3
2024-03-17 02:45:27	1	2	1	1	1	1	1	2	1	5	1	2	1	3					2	1	3					2	1	1	2	1, 8, 9
2024-03-17 03:01:44	1	1	1	6	7	2	3	8	11	8	2	3	1	3					2	1	3					1	1	3
2024-03-17 03:53:49	1	1	1	2	2	1	1	3	3	5	1	2	3	1	3	1, 2, 5			3	3	3					3	1	3
2024-03-17 04:07:29	1	2	1	3	1	8	1	2	5	8	2	2	2	1	4	1, 2, 7			2	2	2			1	2	1	2	2			1	2
2024-03-17 04:57:43	1	2	1	2	9	1	1	1	4	12	1	1	2	1	3	4, 5			1	2	1	3	4, 5			1	2	1	3	5, 6
2024-03-17 05:28:13	1	2	1	2	1	1	1	1	1	5	2	1	3	1	2	1, 2, 4, 6			1	3	1	2	3, 6, 8			1	1	3
2024-03-17 05:47:04	1	2	1	1	1	1	1	2	1	7	2	1	3	1	2	1, 2, 3, 4			2	1	3					2	1	3
2024-03-17 08:52:32	1	2	1	2	1	6	1	8	2	10	1	5	2	3					4	1	3					3	1	3
2024-03-17 10:10:02	1	2	1	7	1	8	2	1	21+	8	2	2	1	3					2	1	3					2	1	3
2024-03-17 10:32:40	1	2	1	4	1	8	2	1	15	5	2	4	1	3					2	2	1	4	3, 5, 6, 10			4	1	3
2024-03-17 10:51:14	1	2	1	3	1	2	1	1	9	14	1	3	1	3					2	1	3					2	1	3
2024-03-17 14:01:01	1	2	1	3	1	1	1	1	6	7	2	3	1	3					2	3	3					2	3	3
2024-03-17 17:52:20	1	2	1	2	10	1	1	1	1	6	1	2	3	3					2	2	1	4	3, 4, 5, 6, 8, 9			2	2	1	4	4, 5
2024-03-17 19:33:54	1	2	1	2	1	6	1	1	1	10	2	3	1	3					1	2	1	3	3, 4, 6			2	1	3
2024-03-17 19:38:33	1	2	1	1	10	1	1	1	1	6	2	2	1	3					3	1	3					1	3	1	2	1, 4, 5, 10
2024-03-17 21:43:00	1	2	1	4	1	1	3	1	12	8	1	4	1	3					2	3	1	2	6, 8			2	1	3
2024-03-17 21:52:22	1	1	1	4	1	3	2	1	14	5	2	1	1	3					1	1	3					1	1	3
2024-03-18 15:25:31	1	2	1	3	1	8	2	1	9	15	1	1	1	3					1	1	3					1	1	3
2024-03-18 19:17:39	1	1	1	1	5	6	1	3	1	3	2	3	1	3					3	1	3					3	1	3
2024-03-18 19:49:58	1	1	1	2	2	5	1	4	3	10	1	1	1	3					1	1	3					1	1	3
2024-03-18 19:53:50	1	1	1	1	11	1	1	3	1	4	2	2	3	3					3	1	1	4	1, 2, 3, 4, 5, 6, 7, 8, 9, 10			1	1	3
2024-03-18 19:55:23	1	2	1	2	3	2	1	2	1	7	2	2	3	1	3	2, 3, 4, 6, 9			2	1	3					2	3	3
2024-03-18 19:57:01	1	1	1	2	2	5	1	7	1	3	2	2	1	3					2	1	3					1	1	3
2024-03-18 20:00:42	1	2	1	2	5	6	1	2	2	8	2	1	3	1	2	2			1	1	3					1	1	3
2024-03-18 21:06:08	1	1	1	1	11	1	1	1	1	5	1	2	2	2			1	2	2	1	3					3	1	3
2024-03-18 21:21:32	1	1	1	2	2	2	1	2	3	10	1	2	3	1	2	1			1	2	2			1	2	1	2	1	2	5
2024-03-18 21:47:02	1	1	1	2	7	1	1	1	5	7	2	2	1	3					2	1	3					2	1	3
2024-03-18 22:58:04	1	2	1	1	5	1	1	3	1	8	1	2	1	3					2	1	3					2	1	3
2024-03-19 01:58:36	1	1	1	2	13	8	1	1	3	8	1	3	3	3					2	3	3					1	1	3
2024-03-19 02:02:57	1	2	1	2	1	1	1	2	1	5	1	1	2	1	3	1, 2, 6			3	1	3					2	3	3
2024-03-19 03:03:30	1	2	1	2	1	1	1	2	5	18	1	1	2	1	3	1, 2, 4, 5, 6, 7, 9			1	2	1	2	3, 4, 5, 6, 7, 8, 9			1	2	1	2	2, 4, 7, 9
2024-03-19 06:52:46	1	2	1	3	10	1	1	1	11	6	1	2	3	3					2	3	3					2	1	3
2024-03-19 07:03:14	1	2	1	3	13	6	1	1	5	8	2	2	3	2			1	2	1	3	2			1	2	1	3	3
2024-03-19 07:12:18	1	2	1	3	2	1	1	3	7	8	2	2	1	3					3	1	3					3	1	3
2024-03-19 08:39:37	1	1	1	3	13	6	2	4	8	2	2	1	1	3					3	3	1	4	4, 5, 11			3	2	1	4	4, 5, 11
2024-03-19 10:28:47	1	1	1	2	11	1	1	1	4	6	1	2	1	3					2	1	3					2	1	3
2024-03-19 18:12:34	1	2	1	3	2	2	1	1	6	10	1	3	1	3					2	1	3					2	1	3
2024-03-19 20:18:28	1	2	1	3	4	7	1	3	5	8	1	3	1	3					3	1	3					4	3	3
2024-03-19 20:50:40	1	2	1	2	4	1	1	2	3	6	1	1	1	3					2	1	3					3	1	3
2024-03-19 21:16:12	1	2	1	2	4	6	1	9	3	8	2	1	1	2			1	2	1	1	2			1	2	1	1	3
2024-03-19 21:22:11	1	1	1	2	2	1	2	2	1	3	1	3	1	1	3	1, 2, 3, 4, 5, 7			3	3	3					1	3	3
2024-03-19 22:13:11	1	2	1	3	2	1	1	1	4	11	1	2	1	2			1	1, 2	1	1	3					1	1	2			1	1
2024-03-19 22:18:38	1	2	1	3	4	3	1	8	1	7	1	2	1	1	2	2, 3, 6			2	1	1	2	2, 3, 8, 10			2	1	2			1	2
2024-03-20 02:38:48	1	2	1	3	4	1	1	1	7	12	1	2	1	3					1	2	1	3	2, 5, 6, 7, 9, 10			1	2	1	3	2, 5
2024-03-20 12:33:09	1	2	1	3	4	8	2	7	4	2	2	2	1	3					3	1	3					4	1	3
2024-03-20 21:09:18	1	2	1	1	1	6	1	8	1	10	2	2	3	2			3	2	2	3	3					2	3	3
2024-03-20 22:52:33	1	2	1	2	2	1	1	3	1	5	1	2	1	3					2	3	3					2	1	3
2024-03-21 00:47:16	1	1	1	2	2	1	1	3	2	5	1	2	1	3					3	1	2			2	1, 2	2	1	3
2024-03-21 02:43:00	1	1	1	2	1	3	1	1	7	8	1	1	1	3					2	3	3					2	1	3
2024-03-21 02:55:52	1	2	2	2	5	6	1	3	3	7	2	1	3	3					1	3	3					1	3	3
2024-03-21 05:11:39	1	2	1	2	2	1	1	1	7	5	2	1	1	3					2	3	1	3	1, 2, 3, 6, 7			2	1	3
2024-03-21 06:27:38	1	1	1	4	9	1	3	8	5	1	2	1	1	3					2	3	3					1	3	3
2024-03-21 10:37:58	1	2	1	2	1	1	1	2	1	5	2	1	2	1	3	1, 2, 3, 4, 5, 6, 7, 8, 9, 10			1	2	1	3	1, 2, 3, 4, 5, 6, 7, 8, 9, 10			1	2	1	2	2, 4, 6
2024-03-21 17:28:08	1	2	1	2	3	1	1	1	1	4	2	1	1	3					2	1	3					2	1	3
2024-03-21 19:24:00	1	2	1	2	1	3	1	7	1	5	2	1	1	3					3	1	3					2	1	3
2024-03-21 19:33:00	1	2	1	3	3	1	1	9	6	6	2	3	1	3					2	1	3					2	1	3
2024-03-21 19:51:46	1	2	1	2	2	3	1	7	2	8	2	4	1	3					3	1	2			2	2	2	1	3
2024-03-21 19:54:18	1	1	1	1	1	1	1	1	1	4	2	1	2	1	3	3, 4, 5, 6			1	2	1	2	3, 5, 6, 7			2	1	3
2024-03-21 19:59:40	1	2	1	3	3	1	1	1	1	13	2	3	1	3					2	3	1	2	2, 3, 6, 7			2	2	1	3	2, 3, 5, 6, 7
2024-03-21 20:11:46	1	1	1	3	13	1	2	1	3	7	1	2	1	3					2	1	3					1	3	3
2024-03-21 20:27:43	1	1	1	4	3	1	3	1	15	15	2	1	1	2			1	2	1	1	3					1	1	3
2024-03-21 20:33:28	1	2	1	2	6	6	1	9	4	7	2	2	1	3					2	2	1	3	2, 3, 4, 6, 8			2	3	1	3	2, 5, 7
2024-03-21 20:39:38	1	2	1	2	3	1	1	3	1	7	2	3	1	3					2	1	3					2	1	3
2024-03-21 20:58:01	1	1	1	1	2	1	1	3	1	2	1	1	3	3					3	3	3					3	3	3
2024-03-21 21:51:52	1	1	2	4	1	3	1	7	1	2	2	2	1	1	2	2			3	2	1	2	3			2	2	3
2024-03-21 22:11:41	1	1	1	2	3	1	1	3	5	6	1	1	1	3					3	1	3					1	1	3
2024-03-22 03:39:09	1	2	1	1	2	1	1	1	1	5	1	1	2	1	2	1, 2, 3, 5, 6, 10			1	3	3					1	2	1	2	5, 6
2024-03-22 04:52:52	1	2	1	2	1	1	1	3	4	10	1	1	3	3					1	2	1	2	3, 4, 6, 9			1	3	3
2024-03-22 05:32:26	1	2	1	1	2	1	1	3	1	2	2	2	1	3					2	3	1	3	3, 4, 5, 6			3	1	1	3	4, 5, 6
2024-03-22 13:00:06	1	2	1	3	1	5	1	3	8	13	1	3	1	1	3	1, 2, 3, 4, 5, 6, 7, 8, 9, 10			2	3	1	2	1, 2, 3, 4, 5, 6, 7, 8, 9, 10			2	3	1	2	1, 2, 3, 4, 5, 6, 7, 8, 9, 10
2024-03-22 20:15:11	1	2	1	2	11	6	1	2	1	3	1	3	1	3					2	1	3					2	1	3
2024-03-23 16:05:01	1	2	1	2	1	1	1	2	2	13	1	1	2	1	2	1, 2, 3, 4, 5, 6, 7, 8, 9, 10			1	2	1	3	3, 6, 7, 8, 9, 10			1	2	1	2	5, 6, 7
2024-03-24 02:41:50	1	2	1	2	9	1	1	3	1	8	2	2	1	3					3	1	3					2	1	3
2024-03-24 13:45:40	1	2	1	2	1	2	1	1	3	13	1	4	3	2			1	2	2	1	3					1	1	3
2024-03-24 18:35:11	1	2	1	2	1	6	1	2	2	7	2	2	1	3					2	2	2			1	2	2	1	3
2024-03-26 09:50:56	1	2	1	4	3	8	2	9	15	7	2	2	1	3					1	1	3					1	1	1	1	11
2024-03-26 15:44:35	1	2	1	3	1	5	1	9	6	9	1	2	1	3					2	1	3					1	1	3
2024-03-26 15:52:59	1	1	1	4	13	1	1	1	5	6	2	2	1	1	2	2, 5, 7			2	1	3					2	2	3
2024-03-26 16:26:08	1	2	1	2	5	1	1	1	5	13	1	1	2	1	2	1, 2, 5, 6, 7			1	2	1	2	5, 6, 8			1	1	3
2024-03-26 18:59:14	1	2	1	2	2	2	1	1	5	8	1	3	1	3					2	1	1	2	1, 2, 3, 5, 6, 7			1	1	3
2024-03-26 19:00:14	1	2	1	2	2	1	1	1	4	7	2	2	3	3					2	1	3					2	1	3
2024-03-26 19:05:58	1	2	1	2	2	2	2	1	5	7	2	2	1	3					2	1	3					3	3	3
2024-03-26 19:41:43	1	2	1	3	4	1	1	8	2	7	1	2	1	3					2	1	3					1	1	3
2024-03-26 23:21:33	1	2	1	2	2	6	1	2	1	7	1	4	3	3					4	3	3					4	3	3
2024-03-26 23:44:26	1	2	1	2	2	2	1	2	5	8	1	1	3	1	2	1, 2, 10			1	2	1	2	1, 2, 10			3	1	3
2024-03-27 00:15:53	1	1	1	2	1	3	2	3	2	8	1	2	1	1	3	1, 2, 3, 4, 5, 6, 7			3	3	1	3	1, 2, 3, 4, 5, 6, 7			3	3	1	3	1, 2, 3, 4, 5, 6, 7
2024-03-27 00:57:37	1	1	2	5	1	1	3	3	17	15	1	1	1	3					3	1	3					3	1	3
2024-03-27 01:03:05	1	2	1	2	5	6	1	3	1	7	2	3	1	3					3	1	3					3	3	1	4	2, 3, 7, 10
2024-03-27 01:49:58	1	2	1	3	4	2	1	3	2	5	1	2	1	3					3	1	3					4	1	1	4	5, 8
2024-03-27 04:40:42	1	2	1	3	1	3	3	1	10	3	2	3	3	3					2	2	1	3	3, 4, 5, 6, 8, 9			2	3	3
2024-03-27 05:21:49	1	2	2	6	2	6	1	3	20	9	2	8	1	3					2	2	1	3	3, 5, 6, 7, 8, 10			2	2	1	4	2, 5, 7, 10
2024-03-27 07:36:24	1	1	1	8	1	3	2	1	21+	12	1	1	1	1	2	1, 2, 4, 6, 7, 9, 10			1	2	1	1	1, 2, 4, 5, 6, 8, 10			1	1	3
2024-03-27 08:32:11	1	2	1	2	13	2	1	3	1	7	1	3	1	3					3	1	3					3	1	3
2024-03-27 10:10:36	1	1	1	2	13	1	1	1	2	6	2	1	1	3					3	1	3					3	1	3
2024-03-27 17:40:56	1	2	1	5	2	3	2	1	13	6	2	2	1	3					2	3	1	4	3, 5, 6, 7, 10, 11			2	3	3
2024-03-27 18:41:38	1	2	1	1	13	1	1	2	1	4	1	1	3	1	2	2, 3, 6, 7, 8			3	1	3					3	1	3
2024-03-27 21:50:11	1	2	1	1	1	6	1	2	1	7	2	3	1	3					3	1	3					3	1	3
2024-03-28 00:22:36	1	2	1	2	1	6	2	3	4	10	1	2	1	3					2	2	1	3	3, 6, 7, 9			2	3	1	3	2, 3, 5, 6, 7, 9
2024-03-28 00:48:36	1	2	1	2	3	1	1	2	1	13	1	1	3	1	3	1, 2, 6, 7, 9, 10			1	1	2			1	2	2	3	1	2	3, 4, 5, 6, 7
2024-03-28 07:09:26	1	2	1	1	13	1	1	1	1	8	1	1	3	1	2	2, 3, 5, 7, 9			2	1	3					2	3	3
2024-03-28 18:16:53	1	2	1	1	5	6	1	4	1	8	1	3	3	2			2	2	2	3	3					2	3	3
2024-03-30 07:55:26	1	1	1	2	1	1	1	3	3	16	1	1	1	3					1	1	1	1	1, 2, 3, 4, 5, 6, 7, 8, 9, 10			1	1	3
2024-03-30 15:40:47	1	2	1	1	1	5	1	4	1	8	2	2	3	3					3	3	3					2	3	3
2024-04-03 23:01:16	1	2	1	2	2	8	1	1	4	3	2	2	1	3					2	1	3					1	1	3
2024-04-05 14:45:16	1	1	1	5	1	5	2	3	18	15	2	2	1	3					2	1	3					2	1	3
2024-04-13 01:13:07	1	1	1	2	2	1	1	3	2	8	1	3	1	3					2	1	3					2	1	3
2024-04-13 01:44:57	1	1	1	2	2	5	1	3	6	10	1	4	1	3					3	1	3					3	1	3
2024-04-13 02:08:00	1	2	1	2	1	1	1	1	1	4	1	1	3	3					1	1	3					1	1	3
2024-04-14 00:57:24	1	1	1	3	3	1	1	1	7	9	2	3	1	3					2	1	3					1	1	3
2024-04-14 20:35:36	1	1	1	3	5	6	2	3	4	7	2	4	1	1	3	1, 2, 3, 4, 5, 6, 7, 8, 9, 10, 11			3	1	3					4	1	3
2024-04-15 15:45:20	1	1	1	2	5	1	1	3	2	5	1	2	3	3					3	3	3					2	3	3
2024-04-16 14:28:22	1	2	1	2	2	3	2	3	3	8	2	4	1	3					3	1	3					3	1	3
2024-04-17 18:23:54	1	1	1	2	2	6	1	3	1	7	2	3	1	3					3	3	2			2	4	3	1	3
2024-04-17 20:40:31	1	1	1	3	1	2	1	3	6	6	1	3	1	1	4	1, 2, 3, 4, 5, 6, 7			3	1	3					4	1	3
2024-04-17 20:56:09	1	2	1	2	1	1	1	3	2	6	2	2	1	3					3	1	3					4	1	3
2024-04-17 21:04:23	1	2	1	2	1	1	1	2	3	11	1	2	1	3					2	1	3					2	1	3
2024-04-17 21:06:12	1	2	1	1	11	1	1	1	1	4	2	1	3	1	2	1, 2, 5			4	1	3					4	1	3
2024-04-17 21:07:03	1	1	1	1	1	1	1	3	1	10	1	2	1	3					2	1	3					2	1	3
2024-04-17 21:59:13	1	2	1	2	1	2	1	2	1	20	1	1	3	3					1	3	3					1	3	3
2024-04-17 22:50:48	1	1	1	1	1	5	1	3	1	5	1	3	1	3					3	3	3					2	3	3
2024-04-17 23:46:43	1	2	1	2	3	1	1	2	5	8	1	2	1	3					2	3	1	2	2, 4, 5, 7, 10			2	1	3
2024-04-18 00:07:19	1	2	2	2	3	1	2	2	4	9	2	3	1	3					3	1	3					3	1	3
2024-04-18 00:38:42	1	2	1	1	13	1	1	2	1	6	2	1	2	1	2	1, 2			1	2	1	1	1			1	1	1	2	2, 3
2024-04-18 01:14:20	1	1	1	3	1	5	1	1	7	12	1	3	1	3					1	2	1	3	1, 2, 3, 6			1	1	3
2024-04-18 04:11:46	1	2	1	1	1	6	1	4	2	9	2	2	1	3					2	1	3					2	1	3
2024-04-18 06:26:00	1	2	1	2	1	1	1	3	3	13	2	2	3	3					2	1	3					3	1	3
2024-04-18 10:14:45	1	2	1	2	1	2	1	2	1	5	1	2	1	3					2	1	3					1	1	3
2024-04-18 12:04:37	1	2	1	1	1	1	1	1	1	5	1	3	3	3					1	1	3					3	1	3
2024-04-18 18:55:50	1	2	1	1	1	1	1	2	1	7	1	3	1	3					3	1	3					3	1	3
2024-04-19 10:36:54	1	2	2	2	1	2	1	3	6	21+	1	1	1	3					2	1	3					2	3	3
2024-04-19 13:54:39	1	1	1	2	2	6	2	2	1	5	2	3	3	3					2	1	3					2	1	3
2024-04-19 14:42:31	1	2	1	1	6	1	1	1	1	6	2	3	1	3					2	3	1	3	3, 6, 8			2	1	3
2024-04-19 15:56:11	1	2	1	2	1	1	1	3	4	7	2	1	1	3					2	1	3					1	1	3
2024-04-19 16:12:04	1	1	1	4	1	3	1	7	8	20	1	2	1	3					2	1	3					1	1	3
2024-04-19 16:35:23	1	1	2	6	1	1	1	3	21+	14	1	1	1	3					2	1	3					1	1	3
2024-04-19 16:41:17	1	2	1	3	4	3	1	3	2	4	2	2	3	3					1	1	3					2	1	3
2024-04-19 16:45:34	1	1	1	1	2	5	1	3	1	11	1	4	1	3					3	1	3					3	1	3
2024-04-19 16:49:07	1	1	1	2	1	1	1	3	3	6	1	1	1	1	2	1, 2, 3			1	1	1	3	1, 2, 3, 4, 5, 6			1	1	2			1	1
2024-04-19 16:53:31	1	1	1	3	3	3	1	7	6	6	2	3	1	1	2	1, 2, 3, 4, 7, 9, 10			2	1	1	1	3, 5, 6, 7, 8, 10			1	1	2			1	2, 3
2024-04-19 17:22:47	1	2	1	2	2	1	1	1	1	6	2	1	2	1	2	1, 2, 3, 4, 5, 6, 7, 8, 9, 10			2	1	3					1	1	3
2024-04-19 18:23:06	1	1	1	1	2	1	1	2	1	3	2	2	3	3					2	3	3					1	1	3
2024-04-19 18:55:57	1	2	1	3	1	6	1	8	3	12	1	2	1	3					1	2	3					2	1	3
2024-04-19 19:53:54	1	2	1	1	1	1	1	3	2	7	2	1	2	1	2	2, 5, 6, 7, 10			1	2	1	2	3, 6, 8			1	1	3
2024-04-19 20:10:16	1	1	1	2	1	1	1	2	2	8	1	3	1	3					2	1	3					1	3	3
2024-04-19 20:37:46	1	2	1	2	1	2	1	2	2	4	2	3	3	3					3	3	3					2	1	3
2024-04-19 20:52:43	1	2	1	2	1	6	1	8	1	5	2	1	3	3					1	1	3					1	3	3
2024-04-19 21:13:51	1	2	1	2	1	1	1	2	2	12	2	1	2	1	2	1, 4, 5, 7, 10			1	1	3					1	3	3
2024-04-19 21:42:35	1	1	1	3	3	5	1	2	6	8	1	2	1	3					2	1	3					2	1	3
2024-04-19 21:56:04	1	2	1	2	2	1	1	2	1	16	1	1	2	1	2	3, 6			1	1	3					1	1	3
2024-04-19 23:49:37	1	2	1	2	1	1	1	3	3	12	1	3	1	3					2	1	3					2	1	3
2024-04-20 00:40:37	1	1	1	2	1	1	1	7	4	5	2	2	1	3					3	1	3					2	1	3
2024-04-20 03:51:55	1	2	1	2	1	8	1	3	4	10	1	1	3	3					4	3	3					4	3	3
2024-04-20 09:23:49	1	1	1	2	1	2	1	2	1	5	2	1	1	3					3	1	3					2	1	3
2024-04-20 09:30:14	1	1	1	2	3	1	2	2	2	16	2	1	1	3					2	1	3					3	1	3
2024-04-20 09:38:33	1	1	1	2	1	1	1	2	4	9	1	1	2	1	1	1, 2, 4, 6			1	1	3					2	1	3
2024-04-20 10:04:57	1	2	1	2	1	5	2	3	5	7	2	2	1	3					2	1	3					1	1	3
2024-04-20 10:39:28	1	1	1	1	13	6	1	4	2	6	2	3	1	3					3	1	3					3	1	3
2024-04-20 11:11:30	1	2	2	3	1	2	2	3	10	5	1	2	1	3					2	2	2			1	1, 2	2	2	2			1	1, 2
2024-04-20 13:43:33	1	1	1	3	1	2	1	1	5	5	1	3	1	3					4	1	1	2	4			1	1	2			3	1
2024-04-20 14:11:09	1	2	1	1	1	1	1	3	2	10	1	1	3	3					2	1	3					2	1	3
2024-04-20 14:34:43	1	1	1	2	1	1	1	2	2	12	1	1	2	1	2	1, 2, 4, 5, 6, 7			1	2	1	2	3, 4, 8, 9			1	2	1	2	4, 5, 6
2024-04-20 16:38:11	1	1	1	2	1	1	1	2	2	8	2	2	1	3					3	2	2			1	2	3	1	3
2024-04-20 16:44:24	1	2	1	1	1	2	1	1	1	5	2	2	2	1	4	1, 2, 4, 5, 6, 7			2	3	3					2	3	3
2024-04-20 16:56:25	1	1	1	2	1	1	1	2	4	18	1	1	2	1	2	1, 2, 3, 4, 5, 6, 7, 8, 9, 10			1	2	1	3	1, 2, 3, 4, 5, 6, 7, 8, 9, 10			1	2	1	3	1, 2, 3, 4, 5, 6, 7, 8, 9
2024-04-20 18:57:53	1	2	1	2	1	1	1	3	1	15	1	2	1	3					2	1	3					2	1	3
2024-04-20 19:09:57	1	1	1	2	3	3	1	2	3	8	2	3	1	3					3	1	3					3	1	3
2024-04-20 21:01:43	1	1	1	1	3	2	1	2	1	14	1	4	1	3					2	3	1	3	6			2	3	3
2024-04-20 22:09:02	1	2	2	3	1	1	1	2	4	18	1	1	2	1	2	1			1	1	3					1	1	3
2024-04-20 22:17:38	1	2	1	2	4	1	1	7	1	1	2	1	3	3					1	3	3					2	1	3
2024-04-20 22:39:11	1	1	2	3	1	3	1	7	5	5	1	4	1	3					3	1	3					3	1	3
2024-04-21 00:20:37	1	2	1	2	1	1	1	2	3	20	1	2	2	1	3	1, 2, 3, 4, 5, 6			2	1	3					2	1	3
2024-04-21 09:06:23	1	2	1	1	1	2	1	2	1	14	1	1	3	1	2	1			2	1	3					2	3	3
2024-04-21 11:31:25	1	2	1	2	2	6	1	1	3	4	2	3	1	3					4	1	3					2	1	3
2024-04-21 15:17:21	1	2	1	1	1	1	1	3	1	7	1	4	1	3					4	1	3					4	1	3
2024-04-21 16:14:22	1	1	1	2	1	5	1	9	6	5	1	1	3	1	2	1, 4, 5, 9			3	1	3					3	1	3
2024-04-21 19:16:21	1	1	1	2	1	1	1	3	2	13	2	2	1	3					2	1	3					1	1	3
2024-04-21 23:56:04	1	1	1	3	2	1	1	1	1	12	1	1	2	1	2	1, 2, 3, 4, 5, 6, 7, 8, 9, 10			2	2	2			1	2	4	2	2			3	1, 2, 3
2024-04-22 04:23:20	1	1	1	2	1	1	1	2	1	12	1	1	1	3					2	1	3					1	1	3
2024-04-22 10:29:13	1	1	1	2	3	6	1	3	3	9	2	4	1	3					2	1	3					4	1	3
2024-04-22 10:53:14	1	2	1	1	1	2	1	1	1	7	1	2	3	3					1	3	3					2	1	3
2024-04-22 14:02:04	1	2	1	2	2	2	1	3	1	4	2	2	1	3					2	1	3					2	3	3
2024-04-22 16:44:34	1	2	1	2	1	1	1	2	1	12	1	2	3	3					2	1	3					2	1	3
2024-04-22 17:41:29	1	2	1	4	1	3	1	1	13	7	2	3	2	1	4	2, 4, 5, 6, 7			3	2	1	4	5, 6, 7			3	1	3
2024-04-22 17:59:58	1	2	1	1	1	8	1	3	1	5	2	1	2	1	2	1, 2, 3, 4, 5			3	1	3					3	3	2			2	2
2024-04-22 19:08:04	1	1	1	2	1	1	1	2	5	10	1	2	1	1	3	1, 2, 4, 6, 10			2	1	3					1	1	3
2024-04-22 19:24:13	1	2	1	2	3	3	1	3	3	7	1	1	1	3					3	2	2			2	1, 2	4	3	2			3	1, 2
2024-04-22 21:42:42	1	1	1	3	3	1	1	3	7	21+	1	1	2	1	2	2, 4, 5, 6, 7, 10			1	2	1	2	6, 7, 8, 9, 10			1	2	3
2024-04-23 02:02:51	1	1	1	2	1	5	1	3	2	7	1	1	1	3					2	3	3					1	1	3
2024-04-23 17:03:09	1	2	1	2	4	1	1	3	1	8	1	1	2	3					3	1	3					3	1	3
2024-04-23 20:16:57	1	2	1	1	1	1	1	1	1	10	2	2	1	3					2	1	3					2	1	3
2024-04-23 20:19:03	1	2	1	2	3	1	1	3	2	16	1	3	1	1	3	2			2	1	2			3	2	2	1	2			2	2
2024-04-23 20:34:09	1	2	1	2	3	1	1	3	1	12	1	2	1	3					2	1	3					2	1	3
2024-04-23 21:06:21	1	2	1	2	9	1	1	1	1	8	2	3	3	1	5	2, 6, 9			2	2	1	4	3, 6, 7, 8			2	3	3
2024-04-23 21:18:11	1	2	1	3	3	1	1	1	9	7	2	3	1	3					2	1	3					2	1	3
2024-04-23 21:39:43	1	2	1	2	2	6	1	1	1	5	2	3	1	3					4	2	2			3	4	3	1	3
2024-04-23 21:42:39	1	1	1	2	5	6	1	3	3	6	1	3	1	3					3	1	3					3	3	3
2024-04-23 21:50:25	1	1	1	2	2	3	1	8	1	3	2	2	3	3					2	1	3					2	1	3
2024-04-23 22:02:13	1	2	1	2	1	1	1	2	1	9	1	4	1	3					4	2	2			2	2	4	2	2			2	2
2024-04-23 22:14:32	1	2	1	1	1	2	1	1	1	8	2	1	3	3					2	3	3					1	2	1	2	2, 5, 6, 7
2024-04-23 22:33:40	1	2	1	1	3	1	1	2	1	21+	1	2	2	1	2	1, 2, 4, 5, 9			1	2	1	2	3, 5, 6, 7, 8, 10			1	2	1	2	4, 5, 6, 7
2024-04-23 22:39:40	1	2	1	2	2	5	1	3	3	16	1	2	2	1	3	1, 2, 3, 4, 5, 6, 7			2	2	1	4	3, 4, 5, 6, 7, 8, 9, 10			2	2	1	3	2, 3, 5, 6, 7, 8, 9, 10
2024-04-23 22:42:20	1	2	1	2	1	1	1	1	3	12	1	3	2	1	3	3, 7, 9, 10			1	1	3					1	1	3
2024-04-23 22:57:20	1	1	1	3	1	1	1	2	5	21+	1	3	1	3					4	1	3					4	1	3
2024-04-23 23:51:38	1	1	1	2	1	1	1	3	2	4	2	2	1	3					3	1	3					3	1	3
2024-04-24 00:06:31	1	1	1	2	1	5	2	2	5	10	1	2	1	1	3	1			2	1	1	3	5			3	1	1	2	2, 9
2024-04-24 00:35:57	1	1	1	2	1	1	1	3	3	21+	1	1	1	1	2	1, 2			2	1	3					2	1	3
2024-04-24 01:39:12	1	1	1	2	2	2	1	2	5	21+	1	1	1	3					2	1	3					2	1	3
2024-04-24 08:47:29	1	1	1	3	2	1	1	2	6	10	1	1	1	3					3	1	3					4	1	3
2024-04-24 10:23:29	1	2	1	2	1	1	1	2	1	5	2	2	1	3					1	1	3					1	1	3
2024-04-24 12:54:27	1	2	2	3	1	2	1	1	1	8	1	2	1	3					2	1	3					2	1	3
2024-04-24 12:55:18	1	1	2	4	2	5	1	3	9	4	2	1	1	3					2	1	3					3	1	3
2024-04-24 13:41:00	1	2	1	2	1	1	1	9	3	15	1	2	2	1	3	2, 3, 5, 6, 7			2	2	1	3	2, 3, 5, 6, 7			2	2	1	3	6, 7, 10
2024-04-24 14:09:50	1	2	2	3	1	1	1	3	8	9	1	1	1	3					1	1	3					1	3	3
2024-04-24 15:28:13	1	1	1	2	1	1	1	2	4	5	1	2	1	3					2	1	3					1	1	3
2024-04-24 15:45:11	1	1	1	2	2	1	1	2	4	12	1	1	1	1	2	1, 2, 4, 5			3	1	3					3	1	3
2024-04-24 16:28:15	1	2	1	2	2	1	1	9	3	6	2	4	1	3					2	1	3					2	1	3
2024-04-24 19:03:44	1	2	1	2	13	6	1	9	2	4	2	1	3	3					2	3	3					2	3	3
2024-04-24 20:19:08	1	1	1	3	1	1	1	3	6	12	2	3	1	3					3	1	3					2	1	3
2024-04-24 21:14:30	1	1	1	3	2	1	1	2	5	16	1	2	2	1	1	2			1	2	1	2	1, 2, 4, 5, 6			1	3	1	2	1, 2, 3, 4, 5
2024-04-24 22:23:36	1	2	1	3	1	1	2	1	10	10	2	2	3	1	3	1, 2, 3, 4, 5, 6, 7, 8, 9, 10			2	3	1	3	1, 2, 3, 4, 5, 6, 7, 8, 9			2	3	2			1	1, 2
2024-04-24 23:57:53	1	2	1	2	2	2	2	3	2	5	2	1	3	1	3	1, 2, 3, 4, 5, 6, 7, 8, 9, 10			1	1	3					2	3	3
2024-04-25 01:03:47	1	1	1	2	1	1	1	2	5	8	1	3	1	3					3	1	3					3	1	3
2024-04-25 01:12:17	1	2	1	2	1	1	1	3	4	6	2	1	3	3					3	1	3					3	3	3
2024-04-25 10:41:37	1	1	1	2	1	1	2	3	5	7	1	2	1	3					2	1	3					2	1	1	2	1, 2, 4, 5, 7
2024-04-25 11:27:54	1	1	1	2	1	2	1	2	5	10	1	3	1	3					3	3	2			2	1, 2	3	3	3
2024-04-25 11:37:12	1	1	1	2	2	1	1	3	1	9	1	1	3	1	2	1, 2, 4, 5, 6, 10			3	1	3					3	2	1	4	11
2024-04-25 12:09:43	1	1	1	2	1	3	2	7	4	4	2	4	1	3					3	1	3					3	1	3
2024-04-25 12:50:25	1	2	1	2	1	1	1	3	1	6	1	4	1	3					4	3	3					4	2	2			1	1
2024-04-25 13:16:08	1	1	1	4	1	5	3	1	14	6	2	1	1	3					3	1	3					1	1	3
2024-04-25 13:38:07	1	1	1	3	10	1	1	3	5	6	2	1	1	3					2	1	3					4	3	3
2024-04-25 13:48:06	1	2	1	2	2	6	1	9	2	5	2	3	3	1	6	5, 7, 11			2	2	1	4	3, 8			2	3	3
2024-04-25 14:47:44	1	2	1	1	5	1	1	3	2	6	1	2	1	3					2	1	3					1	1	3
2024-04-25 15:33:56	1	2	1	2	1	1	1	3	3	6	2	2	1	3					2	1	3					2	1	3
2024-04-25 16:42:35	1	2	1	2	1	1	1	2	1	8	1	3	1	3					3	1	3					3	1	3
2024-04-26 01:49:43	1	1	1	3	1	1	1	2	6	18	1	1	1	3					1	1	3					1	1	2			1	1
2024-04-26 11:36:45	1	2	1	2	1	1	1	7	3	3	2	1	3	1	2	1, 2, 4, 5			3	3	1	3	2, 3, 5			1	1	3
2024-04-26 13:57:38	1	2	1	2	1	1	1	3	4	16	2	2	1	3					1	1	3					1	1	3
2024-04-26 14:42:25	1	2	1	2	1	2	2	2	4	9	2	3	1	3					3	1	3					3	1	3
2024-04-26 16:21:02	1	2	1	2	2	1	1	2	2	21+	1	1	2	1	3	3			5	2	2			3	1	3	2	2			2	2
2024-04-26 19:51:54	1	1	1	2	1	2	1	3	4	8	1	2	1	3					1	2	1	2	3, 4, 6			1	3	3
2024-04-26 20:48:43	1	1	1	4	9	1	3	8	7	1	2	1	1	3					1	1	3					1	1	3
2024-04-26 21:05:04	1	1	1	2	1	1	1	1	2	14	1	1	3	1	2	2, 4, 5			1	3	3					1	3	3
2024-04-26 23:11:09	1	1	1	2	11	5	1	2	2	8	1	3	1	1	2	1, 2			2	1	2			2	1	2	2	3
2024-04-27 05:17:54	1	1	1	2	11	1	1	7	1	2	2	1	3	3					2	1	3					2	3	3
2024-04-27 08:20:24	1	2	1	1	1	5	1	2	1	8	2	1	1	3					3	1	3					3	1	1	5	11
2024-04-27 11:26:11	1	2	1	2	1	1	1	2	2	13	2	2	2	2			1	3	3	3	2			1	2, 3	1	1	3
2024-04-27 20:58:11	1	2	1	3	2	1	2	1	6	8	2	3	1	3					2	1	3					2	1	3
2024-04-27 22:55:22	1	1	1	4	5	5	2	3	12	16	1	2	1	3					2	1	3					3	1	3
2024-04-28 00:07:52	1	2	1	2	9	1	2	1	5	7	1	2	2	1	3	1, 2, 3, 4, 5, 6, 7, 8, 9, 10			2	1	3					2	2	1	3	5, 6, 7
2024-04-28 02:43:39	1	2	1	2	11	6	1	3	1	3	1	2	1	3					2	1	3					2	1	3
2024-04-28 12:58:04	1	2	1	2	1	6	1	4	2	9	2	2	1	3					2	1	3					1	1	3
2024-04-28 14:10:52	1	1	2	3	3	1	1	3	13	15	1	2	3	2			1	1, 2	3	1	3					4	3	3
2024-04-28 14:47:36	1	1	1	2	1	8	1	3	3	10	2	2	1	3					2	1	3					2	1	3
2024-04-28 17:22:01	1	1	1	3	1	2	1	2	5	16	1	1	2	1	3	1, 2, 3, 4, 5, 6, 7, 8, 9, 10			1	2	1	2	1, 2, 3, 4, 5, 6, 7, 8, 9, 10			1	3	1	1	7, 8, 9, 10,
2024-04-29 10:15:42	1	2	1	2	2	5	1	3	2	10	2	1	2	1	2	1, 2, 3, 4, 5, 6			1	3	1	2	3, 5, 6, 8, 9			1	1	3
2024-04-29 17:11:21	1	2	1	3	4	1	1	1	7	12	1	2	1	3					1	2	1	3	4, 5, 6, 8, 9, 10			1	2	1	3	2, 5, 6, 10
2024-04-29 19:18:41	1	2	1	2	1	1	1	3	2	20	2	1	1	1	2	2			1	1	3					1	3	1	2	4
2024-04-29 20:16:00	1	1	1	2	3	4	1	7	1	7	1	1	1	3					2	3	3					2	3	3
2024-04-29 22:22:45	1	2	1	2	1	1	1	3	4	13	1	1	3	3					2	3	3					2	1	3
2024-04-30 08:36:07	1	1	1	2	3	1	1	2	3	20	1	1	2	1	2	1, 2, 3, 4, 5, 7			1	2	1	2	1, 2, 3, 4, 5, 7			1	2	1	2	1, 2, 3, 4, 5, 7, 10
2024-04-30 11:17:25	1	2	1	2	12	1	1	1	5	7	1	2	1	3					1	1	3					1	1	3
2024-04-30 15:12:29	1	2	1	2	1	2	1	2	3	10	1	1	1	3					2	1	3					2	3	1	3	2, 3, 4, 5, 6
2024-04-30 15:44:08	1	2	1	2	3	1	1	3	4	10	2	1	1	3					2	1	3					2	1	3
2024-04-30 20:17:41	1	2	1	2	1	1	2	7	3	6	1	2	3	3					1	1	3					2	1	3
2024-05-01 05:01:11	1	2	1	2	1	1	1	2	1	14	2	2	1	3					1	1	3					1	1	3
2024-05-02 08:09:24	1	1	1	3	1	1	1	1	8	10	1	3	1	3					2	1	3					1	3	3
2024-05-02 13:36:57	1	1	1	2	1	1	1	3	1	5	2	3	1	3					2	1	3					3	1	3
2024-05-03 13:17:33	1	1	1	3	3	1	1	2	7	12	1	1	2	1	3	1, 2, 3, 4, 5, 6, 7, 9			1	2	1	2	2, 3, 4, 5, 6, 7, 9, 10			1	2	1	2	5, 6, 7, 8, 9, 10
2024-05-03 14:05:11	1	2	1	3	1	6	2	3	2	5	1	3	2	1	4	2, 5, 6, 10, 11			2	1	3					3	1	3
2024-05-03 14:17:11	1	2	1	2	3	1	1	3	2	12	1	2	1	3					2	1	3					2	1	3
2024-05-03 14:17:46	1	2	1	1	1	1	1	2	1	12	2	2	1	3					2	1	3					2	1	3
2024-05-03 14:22:10	1	2	1	2	1	6	1	1	7	10	2	3	1	3					2	1	3					1	1	3
2024-05-03 14:30:49	1	1	2	5	5	6	1	3	21+	8	2	3	1	3					3	1	3					3	1	3
2024-05-03 14:38:09	1	2	1	3	1	1	2	1	8	6	2	1	3	1	2	3, 5, 7			1	3	1	2	3, 5			1	3	1	2	2, 3
2024-05-03 14:40:58	1	2	2	3	2	2	1	3	5	11	2	2	3	1	4	3, 5, 6, 8, 9			2	3	1	3	3, 5, 6, 8, 9			1	2	1	2	2, 4, 5
2024-05-03 15:44:46	1	2	1	2	13	1	1	1	2	9	1	3	1	3					2	3	1	3	2, 4, 5, 6, 8			2	1	3
2024-05-03 16:09:10	1	2	2	1	2	1	1	3	1	6	2	3	1	3					3	1	3					3	1	3
2024-05-03 16:40:06	1	2	1	2	6	1	1	2	2	8	1	1	1	3					1	1	3					1	1	3
2024-05-03 17:02:02	1	1	1	2	2	1	1	2	2	10	1	3	1	3					4	1	3					4	1	3
2024-05-03 17:50:13	1	2	1	3	2	1	1	3	9	6	2	2	1	1	4	1, 2, 3, 4, 5, 10			2	3	1	3	1, 3, 4			2	3	3
2024-05-03 18:14:22	1	1	1	5	1	2	3	1	19	10	2	1	1	3					2	1	3					2	1	3
2024-05-03 18:19:34	1	1	1	2	3	1	1	3	2	15	1	1	2	1	2	1, 2, 5			1	1	3					1	1	3
2024-05-03 18:47:00	1	2	1	2	1	1	1	2	1	12	2	1	1	3					2	1	3					2	3	2			1	2
2024-05-03 20:10:53	1	1	1	2	1	1	1	3	2	13	1	2	1	3					1	1	3					1	1	3
2024-05-03 20:50:32	1	1	1	2	1	2	1	7	1	6	2	1	1	3					2	3	1	3	3, 5, 6			2	1	3
2024-05-04 08:22:31	1	2	1	2	1	1	1	3	2	5	2	1	3	1	2	1, 4, 5, 10			3	1	3					3	1	3
2024-05-04 12:12:43	1	1	2	2	2	8	1	7	2	2	2	4	1	3					2	1	3					2	1	3
2024-05-04 12:59:22	1	1	1	3	1	1	1	3	4	3	1	2	1	3					2	1	2			1	1, 2	2	1	2			1	2
2024-05-04 15:23:43	1	2	1	2	4	2	1	1	1	3	2	1	2	1	3	1, 2, 5, 8			2	3	3					1	3	3
2024-05-04 15:56:09	1	1	1	2	2	1	1	9	1	3	2	1	3	3					2	3	3					2	3	3
2024-05-04 16:15:21	1	1	1	2	3	1	1	2	6	18	1	2	3	1	3	1, 2, 3, 4, 5, 6, 7, 8, 9, 10			1	2	3					1	1	2			1	2
2024-05-04 20:06:26	1	2	1	5	1	1	1	1	11	7	2	2	1	3					2	1	3					2	1	3
2024-05-04 20:32:47	1	2	1	4	3	2	2	2	12	16	1	1	2	1	3	1, 2, 3, 4, 5, 6, 7, 10			1	1	3					1	3	3
2024-05-05 08:49:28	1	2	1	3	1	1	1	7	1	2	2	2	1	3					1	2	1	2	1, 2, 4, 5			2	1	3
2024-05-05 09:41:33	1	2	1	3	1	3	1	7	2	6	2	4	1	3					3	1	3					3	3	3
2024-05-05 10:43:38	1	2	1	1	1	1	1	3	1	16	2	1	3	3					2	1	3					1	1	3
2024-05-05 11:19:44	1	2	1	1	1	1	1	7	1	5	2	1	1	3					3	1	3					2	1	3
2024-05-05 12:13:31	1	2	1	2	1	1	1	3	2	3	1	1	1	3					4	1	2			2	2	2	1	3
2024-05-05 16:07:37	1	1	2	2	1	1	2	3	3	10	1	2	1	3					2	1	3					2	1	3
2024-05-05 17:09:11	1	1	1	4	1	1	1	2	10	6	1	4	1	3					2	3	3					2	3	3
2024-05-05 20:21:06	1	2	1	2	1	1	1	3	2	6	1	1	1	3					3	1	3					3	1	3
2024-05-05 20:37:00	1	2	1	3	4	1	1	1	4	8	1	2	1	3					2	1	3					2	1	3
2024-05-06 00:59:30	1	2	1	2	13	5	1	3	2	8	1	1	1	3					3	1	3					3	1	3
2024-05-06 21:15:46	1	2	1	2	5	1	1	2	4	15	1	1	2	3					1	2	1	3	2, 3, 5, 6, 7, 9			1	1	1	1	5, 6, 7
2024-05-06 23:56:28	1	2	1	1	1	1	1	2	1	14	1	1	2	1	2	1, 2, 3, 4, 5, 6			1	2	1	2	3, 5, 6, 8, 9, 10			1	1	3
2024-05-11 21:54:37	1	2	1	2	4	3	1	1	1	6	2	1	3	3					2	2	1	3	2, 3, 9, 10			2	2	1	3	2, 4, 5, 6
2024-05-12 17:43:53	1	1	1	3	3	1	2	1	10	11	1	3	1	3					2	1	3					2	1	3
2024-05-14 03:06:33	1	1	1	2	3	6	1	3	3	9	2	4	1	3					3	1	3					4	1	3
2024-05-21 07:01:54	1	2	1	2	1	8	2	3	3	6	2	3	1	3					1	2	1	3	1, 3, 4, 5, 6, 8, 9, 10			1	2	1	3	2, 4, 5, 6, 7
2024-05-26 10:39:09	1	1	1	2	4	1	1	3	1	8	1	1	3	1	1	1, 2			1	1	3					3	3	3

## Sheet: CodeBook
	Variable (Column)	Values
	Do you want to participate in this study?	1=Yes, I agree to participate in this study and I know that my response will be completely anonymous., 2=No, I don’t agree to participate in the study.
	What is your sex?	1=Male, 2=Female
	What is your nationality?	1=Saudi, 2=Non-Saudi
	How old are you?	1=20-24, 2=25-29, 3=30-34, 4=35-39, 5=40-44, 6=45-49, 7=50-54, 8=55-59, 9=60+
	Which province do you work at?	1=Riyadh Province, 2=Mecca Province, 3=Eastern Province, 4=Al-Qassim Province, 5=Medina Province, 6=Hail Province, 7=Tabuk Province, 8=Northern Border Province, 9=Najran Province, 10=Jazan Province, 11=Al-Jawf Province, 12=Al-Bahah Province, 13=Asir Province
	Primary patient population seen by the therapist.	1=Musculoskeletal, 2=Orthopedic, 3=Neurology, 4=Cardiopulmonary And Vascular, 5=Sports, 6=Pediatric, 7=Women's Health, 8=Other
	What is your highest level of education?	1=Bachelor of Science (BSc), 2=Master of Science (MSc), 3=Doctor of Philosophy (PhD)
	What is your work setting? (the majority of your work)	1=Outpatients department in a public hospital, 2=Outpatients department in a private hospital, 3=Outpatient's private clinic, 4=Outpatient's public clinic, 5=Inpatient department in a public hospital, 6=Inpatient department in a private hospital, 7=Homecare, 8=Educational Clinic, 9=Other
	How many years of experience do you have?	1-21+
	On an average, how many patients do you see daily?	1-21+
	Do you regularly see more than a patient in a single session separately? (not group sessions)	1=Yes, 2=No
	What is the current duration of the evaluation session at your workplace? OUT	1=15-25 minutes, 2=30-40 minutes, 3=45-55 minutes, 4=60-70 minutes, 5=75-85 minutes, 6=90-100 minutes, 7=105-115 minutes, 8=120+ minutes
	Are you satisfied with your current evaluation session duration? OUT	1=Yes, 2=No, 3=Neutral
	Do you want more or less time in your current evaluation session duration? OUT	1=I want more time, 2=I want less time, 3=I believe my current session duration is optimal.
	What do you think the optimal duration of the evaluation session is? (Want more) OUT	1=15-25 minutes, 2=30-40 minutes, 3=45-55 minutes, 4=60-70 minutes, 5=75-85 minutes, 6=90-100 minutes, 7=105-115 minutes, 8=120+ minutes
	Why do you want more time for your evaluation session? OUT	1=To allow more time for history taking., 2=To allow more time for physical examination., 3=To allow more time for passive treatment (i.e modalities, manual therapy, etc...)., 4=To allow more time to explain the treatment plan., 5=To allow more time for patient education., 6=To allow more time for exercise prescription/monitoring., 7=To allow more time for documentation., 8=To allow more time for…
	What do you think the optimal duration of the evaluation session is? (Want less) OUT	1=15-25 minutes, 2=30-40 minutes, 3=45-55 minutes, 4=60-70 minutes, 5=75-85 minutes, 6=90-100 minutes, 7=105-115 minutes, 8=120+ minutes
	Why do you want less time for your evaluation session? OUT	1=To see more patients., 2=To avoid wasting therapist and patient time., 3=To cut working hours., 4=Other
	What is the current duration of the follow-up session at your workplace? OUT	1=15-25 minutes, 2=30-40 minutes, 3=45-55 minutes, 4=60-70 minutes, 5=75-85 minutes, 6=90-100 minutes, 7=105-115 minutes, 8=120+ minutes
	Are you satisfied with your current follow-up session duration? OUT	1=Yes, 2=No, 3=Neutral
	Do you want more or less time in your current follow-up session duration? OUT	1=I want more time, 2=I want less time, 3=I believe my current session duration is optimal.
	What do you think the optimal duration of the follow-up session is? (Want more) OUT	1=15-25 minutes, 2=30-40 minutes, 3=45-55 minutes, 4=60-70 minutes, 5=75-85 minutes, 6=90-100 minutes, 7=105-115 minutes, 8=120+ minutes
	Why do you want more time for your follow-up session? OUT	1=To allow more time for history taking., 2=To allow more time for physical examination., 3=To allow more time for passive treatment (i.e modalities, manual therapy, etc...)., 4=To allow more time to explain the treatment plan., 5=To allow more time for patient education., 6=To allow more time for exercise prescription/monitoring., 7=To allow more time for documentation., 8=To allow more time for…
	What do you think the optimal duration of the follow-up session is? (Want less) OUT	1=15-25 minutes, 2=30-40 minutes, 3=45-55 minutes, 4=60-70 minutes, 5=75-85 minutes, 6=90-100 minutes, 7=105-115 minutes, 8=120+ minutes
	Why do you want less time for your follow-up session? OUT	1=To see more patients., 2=To avoid wasting therapist and patient time., 3=To cut working hours., 4=Other
	What is the current duration of the discharge (last) session at your workplace? OUT	1=15-25 minutes, 2=30-40 minutes, 3=45-55 minutes, 4=60-70 minutes, 5=75-85 minutes, 6=90-100 minutes, 7=105-115 minutes, 8=120+ minutes
	Are you satisfied with your current discharge (last) session duration? OUT	1=Yes, 2=No, 3=Neutral
	Do you want more or less time in your current discharge (last) session duration? OUT	1=I want more time, 2=I want less time, 3=I believe my current session duration is optimal.
	What do you think the optimal duration of the discharge (last) session is? (Want more) OUT	1=15-25 minutes, 2=30-40 minutes, 3=45-55 minutes, 4=60-70 minutes, 5=75-85 minutes, 6=90-100 minutes, 7=105-115 minutes, 8=120+ minutes
	Why do you want more time for your discharge (last) session? OUT	1=To allow more time for history taking., 2=To allow more time for physical examination., 3=To allow more time for passive treatment (i.e modalities, manual therapy, etc...)., 4=To allow more time to explain the treatment plan., 5=To allow more time for patient education., 6=To allow more time for exercise prescription/monitoring., 7=To allow more time for documentation., 8=To allow more time for…
	What do you think the optimal duration of the discharge (last) session is? (Want less)	1=15-25 minutes, 2=30-40 minutes, 3=45-55 minutes, 4=60-70 minutes, 5=75-85 minutes, 6=90-100 minutes, 7=105-115 minutes, 8=120+ minutes
	Why do you want less time for your discharge (last) session? OUT	1=To see more patients., 2=To avoid wasting therapist and patient time., 3=To cut working hours., 4=Other
